# Supplementary material for: Case Report: A Novel GJB2 Missense Variant Inherited From the Low-Level Mosaic Mother in a Chinese Female With Palmoplantar Keratoderma With Deafness
Source: Front Genet. 2022 Jul 22;13:938639. doi: 10.3389/fgene.2022.938639 (PMC9354265; doi:10.3389/fgene.2022.938639)
Supplement: Supplementary file 1 [file Table1.xlsx]

## Sheet: Sheet1
TABLE S1 Information of other gene variants in the proband
Gene	Relation to the proband	Age (years)	Variant	Genomic coordinates	Transcript number	Pathogenicity	Related diseases
WFS1	Proband	24	c.2414G>A; p.R805Q/-	chr4:6,303,936	NM_006005	Uncertain	DFNA6, AD; WOLFRAM-LIKE SYNDROME, AD
	Mother	48	c.2414G>A; p.R805Q/-
	Father	49	NO
MORC2	Proband	24	c.2567G>T; p.C856F/-	chr22:31,328,434	NM_014941	Uncertain	CHARCOT-MARIE-TOOTH DISEASE, AD
	Mother	48	c.2567G>T; p.C856F/-
	Father	49	NO
